# Supplementary material for: Biopharmaceutics 4.0, Advanced Pre-Clinical Development of mRNA-Encoded Monoclonal Antibodies to Immunosuppressed Murine Models
Source: Vaccines (Basel). 2021 Aug 11;9(8):890. doi: 10.3390/vaccines9080890 (PMC8402437; doi:10.3390/vaccines9080890)
Supplement: Supplementary file 1 [file vaccines-09-00890-s001.zip]

Archive with 1 entries (1 files):
- vaccines-1276921-supplementary.pdf
